# Supplementary material for: A novel necroptosis-related lncRNA signature predicts the prognosis and immune microenvironment of hepatocellular carcinoma
Source: Front Genet. 2022 Oct 4;13:985191. doi: 10.3389/fgene.2022.985191 (PMC9576851; doi:10.3389/fgene.2022.985191)
Supplement: Supplementary file 1 [file Table1.XLS]

id	HR	HR.95L	HR.95H	pvalue
LINC00471	2.65484426905087	1.12073061142101	6.28893154259048	0.0264863879756777
C8orf44	1.70581528973926	1.12361351834121	2.58968564832148	0.0121719777262134
AL121574.1	2.09270629399871	1.012291768143	4.32624246364825	0.0462686179403445
SPATA3-AS1	5.39178557722851	2.29985773644853	12.6404999970571	0.000106273847138356
OSMR-AS1	2.9752287826289	1.01763672803838	8.69857196098523	0.046381632777878
AC073529.1	2.67610304503685	1.22858875766795	5.8290680774657	0.013202530418047
AL160314.2	7.40218734499831	1.45649144244406	37.6194297431016	0.0158088743000091
AC073896.3	1.58337066840838	1.06022812453916	2.3646445661548	0.0247190655137954
TBC1D8-AS1	2.83013302732528	1.5768838487203	5.07941847388284	0.00048989530069133
AC106037.2	1.60059666939191	1.07452564948289	2.38422386594622	0.0206954744212059
AC245060.7	6.19942552829122	2.42999481122929	15.8160324883107	0.000134506180551354
AL592166.1	2.1132481007321	1.02013585929519	4.37766940016527	0.0440499759599308
AC025682.1	2.92059856210007	1.26745776650232	6.72992519859665	0.0118545190794338
AC027237.2	1.99091268878665	1.08930214840624	3.63878226089153	0.0252233598976208
AL024498.1	5.19421870152991	1.88585539257244	14.3064563834455	0.0014367079382325
AC004812.2	2.23561538213911	1.33248008750263	3.75088242123329	0.00231021342528632
AC010245.2	1.9932700735586	1.06244890897909	3.73959213715234	0.0316613248235058
AL359220.1	0.0593669872186116	0.0067303669376788	0.523662261515613	0.0110109934822732
AC009005.1	1.76934992632888	1.34582430234183	2.3261574013432	4.35931149317658e-05
AL138921.1	4.75407929060437	1.39443394787532	16.2082040069309	0.0127284113111723
IBA57-DT	1.92211689818615	1.09280563544582	3.38077810953594	0.0233289685429215
AC004923.4	1.84372381647248	1.13825914895604	2.9864179124284	0.0129101500476851
NRAV	1.6140332282234	1.07862307916333	2.41521186792143	0.0199116777338607
MIR210HG	1.29520632477296	1.06695989526867	1.57227973719616	0.00891616719444018
AL512413.1	1.54199078243947	1.06777640321919	2.22681037524314	0.0209040670610986
AL513218.1	1.902354674957	1.00316022605576	3.60755262751972	0.0488810560615619
AC012467.2	1.89247651030163	1.21243776398087	2.95393912037528	0.00498631086275755
LINC00623	1.50035128620503	1.06927886495421	2.10520758970906	0.0188964361681944
LINC01139	1.734143240748	1.33072876342391	2.25985404545885	4.60288348535957e-05
AL158214.2	2.59071072779322	1.16835298895331	5.74465263371793	0.0191335763123567
EIF2AK3-DT	2.35457479031594	1.46573663119781	3.78241378784451	0.000398635239060823
FSIP2-AS2	2.70079998980199	1.45816379628141	5.00240137871775	0.00158130612282345
AC091965.1	2.9021305815904	1.65359275015422	5.09337133451797	0.000205262212763618
AP000487.1	6.43446042831638	2.45807349569457	16.843386121728	0.000149565164093941
LINC02802	1.47629214985192	1.05640941220064	2.06306237576428	0.0225276970176217
AL357079.3	2.13469272431049	1.32405644163081	3.44163049545794	0.00185925223319803
AC034229.4	1.81119914247154	1.23622616787824	2.65359399350035	0.00230194465572008
AL357079.1	2.20210832344494	1.36299226525928	3.5578199464419	0.00125892624669671
AC004687.1	0.663437248016109	0.455785583331567	0.965693076200255	0.0321758339985509
AC005670.3	2.21273486584218	1.14849052865901	4.2631571304558	0.0176083836529941
LUCAT1	1.63822564775971	1.28772849641438	2.0841219872439	5.84915327237553e-05
LINC00664	3.26949896819414	1.32133485985685	8.09001853185092	0.0103843969808
AC004943.2	2.12527000754067	1.30522370717767	3.46053521715347	0.00243864283536808
MKLN1-AS	3.13093099480248	1.96851033992171	4.97977008066148	1.43202784262521e-06
AL359504.1	2.10408390544533	1.44244337547048	3.06921516396444	0.000112569611422758
MCM3AP-AS1	3.23287724695368	1.41638149601914	7.37901146212769	0.00532485600467485
AC069544.1	2.00111449703495	1.25766743281854	3.18403667436081	0.00341767311106384
LINC02709	2.24553737223482	1.50673187438594	3.34660610545473	7.07728484637862e-05
AC100861.1	2.0121824334235	1.23264792747957	3.28469959273529	0.00516573639752875
AC040934.1	2.70825749597797	1.06742936222531	6.87132931141222	0.0359644508312675
AC068205.2	2.24064689314751	1.25946402503678	3.98621826425328	0.00605446781750007
AC002116.2	1.91553385781785	1.18326601297361	3.10096793131535	0.0081778406419891
AC068790.3	2.46796874420685	1.22137928425665	4.98687819655379	0.0118297795848184
ZBTB11-AS1	1.90762218361322	1.15645446749618	3.1467061589481	0.0114325344421396
HMGN3-AS1	2.37546094615535	1.43454674171382	3.93351749554562	0.000772998780588117
TRAF3IP2-AS1	3.37431132816919	1.51428106005893	7.51906448527317	0.00293023245792847
AC012640.1	3.49505201660952	1.27137149991259	9.6080402932157	0.0152954079226504
AL354824.2	6.0616545584809	2.19847059104961	16.7132806488032	0.000497126279133489
AL122125.1	1.57544322224046	1.0075832247774	2.46334127590478	0.0462515822766182
LINC01615	2.53805868059876	1.06023076999388	6.07579222229131	0.0365025435778349
AL162595.1	1.56590125426579	1.11862794713236	2.19201276384797	0.00897018879670189
CTC-338M12.4	2.35254742481113	1.07455124902378	5.15050295740987	0.0323700217216257
ITGA9-AS1	3.9823123622394	1.48810136687155	10.6570776047232	0.00593358816561812
PARTICL	1.75333900299913	1.17950556854002	2.60634433735075	0.00549969871876501
Z99943.1	2.79233545560172	1.52947870434676	5.09790510613263	0.000827187154406572
AC000068.1	2.17702222872326	1.22409547037774	3.87177789563475	0.00808995596739515
AC012063.1	11.2721355543282	1.31659740585093	96.5071322414082	0.027034416802059
AC010864.1	2.99433641771238	1.57448493370456	5.69459280968959	0.000825648098777514
AL158166.1	1.62984120353903	1.14951521430263	2.31087184902121	0.00610343327745895
AC009961.1	2.98338269748147	1.4216889625028	6.26056229905793	0.00384827701826293
TMCC1-AS1	3.03058946359499	1.993899123983	4.60628744271982	2.09614294830488e-07
AC026412.3	2.80587411669791	1.44739481998932	5.43937939394682	0.00225210581186048
AC022150.4	1.45511493159085	1.01392973505536	2.08827041059512	0.0418490579033451
AC113189.3	1.58131226736316	1.00001036376174	2.50052257209304	0.0499948188658904
LINC02728	12.8242435646537	3.5525046590639	46.2944425944533	9.80163965474376e-05
LINC01748	2.50055272894629	1.44376705743413	4.3308675856292	0.00107365781444227
LINC02245	1.82485191006575	1.08008003750008	3.08318307722667	0.0245857135822638
AC007541.1	1.81032693893007	1.28854526750407	2.54339813157211	0.000623001546676266
LINC02561	1.71937104914279	1.31091583560229	2.25509275602897	8.99304265813242e-05
C2orf27A	3.21761577666027	1.86135232399467	5.56211263861873	2.85426070183673e-05
AC138150.2	3.31437315732834	1.66580413438398	6.59445441350221	0.000640624128139
AP003392.4	3.62384593400742	2.01993056898984	6.50134195453533	1.57729499927071e-05
GIHCG	1.74124331032957	1.20323384910961	2.51981630005765	0.00327038319860895
RAB30-DT	2.27488625183506	1.37342846190976	3.76802112546301	0.00141091245894163
AC025265.1	1.72906336616799	1.17913855663796	2.53546125465401	0.00505229847856377
CAPN10-DT	1.66464065699765	1.01853024595642	2.72061485452257	0.0420304449543033
AC012073.1	1.8241696831755	1.25263833928662	2.65646909299589	0.00172132384065159
AC026801.2	1.72130298251975	1.08718159639082	2.72528891904301	0.0205303922530125
AL358472.4	1.69502806329071	1.06719886171593	2.69220689640113	0.0253858472852305
AL354989.1	2.59694099795459	1.18305238794352	5.70059501640544	0.0173594111078055
AC009237.14	1.51779469371602	1.02817572200177	2.24057102592094	0.0357470092771229
AC012443.2	5.71286476228808	2.5255721757056	12.9225464653667	2.85703393757567e-05
AC008875.1	1.97306096891799	1.02555229531796	3.79597374491825	0.041796738081069
AC002398.1	1.62014737287835	1.02080686146065	2.57137526102513	0.040624463069248
AC068473.5	1.62090400267289	1.12972650458457	2.32563348316515	0.00873677443570272
ELF3-AS1	1.51249088964136	1.10953952613021	2.06178206127255	0.00885634584917745
AL355297.3	3.02008525162531	1.26512289691348	7.20950901239477	0.0127854424164516
AL353796.1	2.09548029597508	1.24189682534349	3.53575078155573	0.00557799574323733
AC097634.1	4.56932972835905	1.28819221269456	16.2078096426253	0.018673816597132
AC092171.4	1.88331997327029	1.23887372060921	2.86299891806135	0.00305308329430634
LINC01424	3.30130319866271	1.64251546676929	6.63531213556084	0.000798875781628937
AL356481.1	3.29031427847612	1.26955599807507	8.52752306125823	0.0142394387809005
AC017083.1	2.79636240976289	1.32007556837591	5.92363264199747	0.00725222040997713
AC025176.1	1.61425919471409	1.1137247365551	2.33974577576427	0.0114475112792959
PRR7-AS1	2.31714770450902	1.07406538902419	4.99892607971424	0.0321855097663906
AC011447.3	5.30825938773714	1.81927480020549	15.4883790641836	0.00224833723133218
LINC00654	2.13507516280436	1.34682867813704	3.38465168200126	0.00125286502547947
AC004943.1	6.08624283420902	2.16042689911379	17.1458482821869	0.000631621049300208
AC105219.3	2.20523031121069	1.05692290532282	4.60113098220447	0.0350744113719949
AL356804.1	2.43485998663761	1.2201181506789	4.85899103396681	0.0115925550825349
AC068790.2	3.31391181382913	1.39790761336473	7.85603526645288	0.00651642630584486
AC132872.5	2.84140246857442	1.17568056422293	6.86714421766172	0.0203715079586625
EIF1B-AS1	10.9333247228324	1.9950065656676	59.9183940303961	0.00585705607505982
AC015802.4	2.94017632294082	1.39899558528812	6.17917375929495	0.00442732141178935
FBXL19-AS1	1.74374127453394	1.1209968621172	2.71243723802267	0.0136381390954918
SUGT1P4-STRA6LP	3.08671419493401	1.53569621168325	6.20422479961963	0.00155442837795008
HCG25	3.15440805071982	1.09020679744373	9.12697496821433	0.0340656716633689
LINC01012	3.09998871506871	1.01191639698749	9.4967628374858	0.0476246673422249
AC090517.2	1.85663151355831	1.24710932394272	2.764056455163	0.00230664034461654
AC022167.2	2.27689058935339	1.02208735888839	5.07219927025056	0.0440700780341087
AL442067.1	1.86653622679987	1.19227841042961	2.92210062304233	0.00635287650121045
TMCO1-AS1	3.18118351171483	1.52292549582031	6.64505818766618	0.00207581855668903
AC009779.2	1.95583758386828	1.34182201225052	2.85082568295021	0.000484064437237944
AC012360.3	2.47259835499571	1.42158529297212	4.30065129074699	0.00134776092074697
GORAB-AS1	6.85736723442082	1.20529637327463	39.0140437077328	0.0299716995298427
AC016542.1	2.13510567980271	1.16244154153411	3.92163915435226	0.0144772866775049
EXTL3-AS1	8.80656280515438	2.66882213498691	29.0598415774564	0.000354913892061409
GSEC	2.36349958630131	1.61097269523673	3.46755119497886	1.09156351028602e-05
BTG3-AS1	9.51016920310061	1.7997526523274	50.2531934900298	0.00800549312309217
NIFK-AS1	2.53155688467208	1.59822807056752	4.00992848164337	7.55497856032855e-05
AC107959.3	1.52450283628693	1.21055385763091	1.91987236519592	0.000338265706292148
NIPBL-DT	1.75836135908889	1.12963299562151	2.73702581380055	0.0124236721875527
LINC02038	1.40400060826428	1.01569747894046	1.94075278208112	0.0399507850110782
AC093484.4	1.4993531829391	1.0649442420816	2.1109649485455	0.0203166477383691
AC107068.1	2.00726674794096	1.35878812436117	2.96523035869462	0.000465172042324949
AL606489.1	1.35083279610589	1.02921627296304	1.77295024473518	0.0301944172329337
AC026356.1	2.34607449140591	1.4903686947286	3.69308986339636	0.000229915900783556
AC107214.2	1.74353628020058	1.03709788377114	2.93117825033236	0.0359585627470558
ZNF337-AS1	2.64981109200834	1.44807696557445	4.84884366663829	0.00157298371903507
AC087392.3	4.82393161972127	1.21528798533842	19.1479851298511	0.0252753548383968
AC113139.1	1.56557401519798	1.03048145866705	2.37852120137473	0.035669281080664
AC009061.2	2.82363205482828	1.35466565612059	5.88550978983705	0.005605404054679
AC007406.3	1.80205404602979	1.0075508338205	3.22306197941264	0.0471085623906632
CEP83-DT	3.11826139829616	1.16590193772839	8.3399416652905	0.0234655558285377
AC021087.3	3.92557810253081	1.19033107033436	12.9461154321887	0.0246951120894614
AL136295.7	1.54582568608702	1.05363609640163	2.26793392892221	0.0259394921072404
LINC01224	1.88917338179816	1.40459179574193	2.54093472374974	2.59222249298263e-05
HEXA-AS1	2.4811001878735	1.18555370820623	5.19239077880315	0.0158782327785747
NCK1-DT	3.59476894623168	1.34533795243833	9.60529192934069	0.0107250298309709
AL118511.1	11.8167970868578	3.24687140308042	43.0065364644538	0.000179135099795253
AP003469.2	1.56515489970934	1.25477429181684	1.95231116549027	7.11276177602321e-05
AC092910.3	1.96219308507892	1.09972956349097	3.50104410297882	0.0225031870805137
AL662791.1	1.49322529456947	1.06231824186961	2.09892073058815	0.0210014617644354
AC006504.7	1.88868609808844	1.37217183903062	2.5996271572171	9.58118953542187e-05
GHRLOS	17.8756292618357	4.57482962212708	69.8469993201682	3.37272370671309e-05
AP003390.1	2.0147815676444	1.31230954602708	3.09328296636186	0.00136247912032759
CRNDE	1.52080382354295	1.0614936945707	2.1788582273569	0.0222974535750057
AC016747.1	1.85496701629117	1.21034364572424	2.84291378211782	0.0045638581262817
MAPKAPK5-AS1	1.58735942212884	1.12032164049614	2.24909512049177	0.00934903475501343
ZEB1-AS1	2.2205691801372	1.39879723918747	3.5251195424431	0.000716242830993955
AC069277.1	2.0169264381543	1.22509399203825	3.32055522544654	0.00581417443790282
AC087742.1	2.1486893933887	1.11490780022461	4.1410295168183	0.0223184642301969
AC104794.3	1.43117622344931	1.03990327141052	1.96966914027338	0.0278004895736228
GHET1	1.81514981893737	1.04287511325952	3.15931296403318	0.0349931537825777
AP001469.3	1.71921458980237	1.1631379255073	2.54114214743724	0.00656813887992868
AP002812.5	7.24812325513545	1.88093228709924	27.9304529365355	0.00400361286867282
ZNRD2-AS1	2.4767139048312	1.3689877349952	4.48076458946924	0.00271520319545255
TEX41	1.94716803832221	1.18140549869033	3.20928197275759	0.00895244238030744
AL355574.1	2.60578271945148	1.76228291633353	3.8530156072323	1.59209604407684e-06
AL031673.1	1.58783717723932	1.15247673408908	2.18765969572141	0.00468514177150389
AC006252.1	2.27740341833052	1.40499577438732	3.69151738700799	0.000838438042033875
AC025048.2	2.60120441678978	1.24535699860999	5.43319259094286	0.0109639405512648
AC007405.1	2.43968059258861	1.60557516640915	3.70710852931611	2.94038535241718e-05
AL354892.2	1.49410439214205	1.09965650685581	2.03004112711614	0.0102468598764574
AC007405.3	2.23834736866139	1.52978643486438	3.27509698648721	3.33671980627073e-05
AC027228.2	2.54113726154668	1.26365330247367	5.11008721251334	0.00888415572943042
AC074117.1	2.86885644630037	1.87686798387681	4.38514449614022	1.1260448962336e-06
AC010536.1	2.33874260367791	1.19355240756229	4.58272039970954	0.0133053095566062
AL031985.3	2.31629114070136	1.52311578198058	3.52251924112753	8.59513043869407e-05
AC022007.1	2.11382325806171	1.3372943415289	3.34126050456042	0.00135451544087218
LINC00294	1.89572637533783	1.22816258132888	2.92614230785553	0.00387797182680668
AC024560.4	2.19127561282581	1.25737162209833	3.81883027020444	0.0056387149027213
AL590705.3	1.62815400140418	1.12702701154929	2.35210463025581	0.00940148572946438
LINC00622	1.5912696272619	1.00765356181666	2.51290634261355	0.0462976042655874
AC018690.1	2.13100207921305	1.30930096405203	3.46839266623335	0.002331931835205
AC018904.1	1.3577049677734	1.01236651145986	1.82084527554985	0.0411477176138063
MIAT	0.373026303961677	0.140332036870475	0.991567047343168	0.0480481840588884
MED8-AS1	2.04429325020428	1.28902494338237	3.24209001096972	0.00237377191796249
LINC02614	4.5815064551143	2.13256998645676	9.84267880142536	9.57832546277877e-05
AC087294.1	3.24445279498096	1.1861995426127	8.87411734763811	0.0218723625598188
LINC02211	3.34734858703204	1.63553794869143	6.85079950121006	0.000945342617708595
AL050341.2	1.61135905399598	1.20302262261245	2.15829524074649	0.0013761480478512
ARIH2OS	2.05793925994862	1.31891264904879	3.21106481213312	0.00147569967597203
AL031123.2	1.57200171999199	1.00860405851515	2.45010853049295	0.0457382135300254
AC098484.4	2.01058503098977	1.07775967529865	3.75079181332328	0.0281387236890256
ECI2-DT	7.75356407196308	2.36914640490326	25.3752810267931	0.000709659903674573
AC107214.1	3.13546501884008	1.35946516503063	7.23162397776358	0.00735790371051116
DNAJC3-DT	1.63859777883211	1.11566632091711	2.40663595418598	0.0118007016759449
AF186192.3	1.90310285222914	1.09574226878419	3.30533974032173	0.0223376808239625
AC026356.2	2.4206290935534	1.05490595531832	5.55447163703714	0.0369698137669121
RPL37A-DT	1.88008002720194	1.17705264516501	3.00301003799884	0.00823647085668852
AP003119.1	1.32846172779907	1.04378421181684	1.6907810467405	0.0209865867557138
LINC01772	3.94112439170033	1.42417419672306	10.9062932797087	0.00827051044077416
AC010173.1	4.57679273723576	1.95113497239133	10.7358189238652	0.000471340332612222
LINC01436	1.15346941284501	1.00885112969432	1.3188186514418	0.0367173759963677
AC090181.2	1.91448873993265	1.09813059952643	3.33773335968376	0.0220189016457574
SAP30L-AS1	24.665975826914	2.56018948886922	237.642708142915	0.00554879296404546
LINC02569	2.11224900222587	1.18763177821038	3.75671645813259	0.0109180638979677
AC012313.1	1.77379234409205	1.13337300955047	2.77608453125904	0.0121488290697782
AC097369.4	2.66654152048208	1.01041008343953	7.03718598714918	0.0476046777672798
LINC02870	1.4788459979382	1.14146633921474	1.91594391396802	0.0030620600086054
AC073575.2	3.90389730683449	1.58743197214325	9.6006723121073	0.0030121623834104
RNASEH1-AS1	2.44628697330243	1.45671706737304	4.1080866626633	0.000718863674867283
AC073655.2	1.99543368378846	1.03426761487521	3.84983105835522	0.0393552532906146
AC090114.2	1.79704170223624	1.06762782744492	3.02479833942202	0.0273642543640149
CHROMR	1.86260623107847	1.01338166809313	3.42348996561235	0.0452022767190942
SNHG26	2.02934268423867	1.31066608098823	3.14209071998559	0.00150956983739252
AL136531.1	1.80436869703982	1.1333286525671	2.87272927185118	0.0128663428705126
AC026401.3	1.44737664462343	1.103190679664	1.8989456582786	0.00761229839689802
AL358472.3	1.60893567899045	1.07225541799384	2.41423263122493	0.02162391547367
PXN-AS1	2.30051416970365	1.22593634941708	4.31699855177942	0.0094790038157372
AF241728.2	5.74060300757339	1.67493823089058	19.6750675832615	0.00542513049995052
AC027097.1	2.32421306608376	1.45223271502979	3.71976634367699	0.000439875426819721
AC010092.1	2.35724448051293	1.13861080573884	4.88015879781064	0.0209106032718656
AL049796.1	2.46754549353618	1.0390837810452	5.85975921647636	0.0406731144130744
WWTR1-AS1	4.3502710592683	1.5931182200378	11.879129904533	0.00412323607934239
AL161891.1	2.4204806893265	1.24876321131225	4.69162345137146	0.0088479458140182
LINC01515	2.53103797369066	1.22140485852614	5.24490563431553	0.012491157723307
AC013731.1	1.80501786957643	1.15477399559186	2.82140879680994	0.00955819439796418
AC090004.2	2.59656288136334	1.1980925598213	5.62739392846201	0.0156086149930178
AC025178.1	2.14379498273183	1.32191968622849	3.47665366955717	0.00199276762998003
BX470102.2	2.09821017370304	1.128933819108	3.89968469233164	0.0191060621345037
AL133390.1	4.08542298411017	1.77445644495775	9.4060809475056	0.000940216807804564
AF117829.1	1.96656234971375	1.20949376210052	3.19750923609168	0.00639353318890496
DUBR	3.11164081546998	1.15281842476891	8.39881490134892	0.0250473521738829
AP003419.3	1.51265437552593	1.08991411179373	2.09936107353638	0.0133305748676158
AC091978.1	3.52437832178875	1.85384744851521	6.70025064092676	0.000121482188640174
TMED2-DT	2.36386477375041	1.08647450236517	5.14310888696765	0.0300768838917847
FRMD6-AS1	3.95786434244674	1.29064106589734	12.1371391063868	0.0161183880761979
ATP2A1-AS1	1.69027802351191	1.04538016743904	2.73301511331181	0.0322749851959403
LINC00839	1.84996757702943	1.11662807486339	3.06492386596926	0.0169298884570673
AL731569.1	1.89572342479145	1.01847950221217	3.52856124791638	0.0436195329571285
DGUOK-AS1	2.14978940790454	1.22060132452431	3.78632597350301	0.00804379856434569
AC079174.2	2.06133474334814	1.32013997540215	3.21867453702383	0.00146491686615165
LINC00205	1.64624628265283	1.13427545966018	2.38930217529363	0.00871863712269756
AL133477.1	1.89540842185459	1.24752266198516	2.87976579112439	0.00273294546537177
AC073352.1	2.43036797469943	1.38138626163992	4.27591373714146	0.00206423356204271
AC012676.3	3.41238338330058	1.60873815499089	7.23819492842939	0.0013780437206948
MIR924HG	1.92327028842998	1.00442282159109	3.68268076236865	0.0484638125458971
AC007066.2	1.73237999722114	1.01566963554827	2.95483920138251	0.0436916994979397
PANK2-AS1	1.49097357406873	1.04886075401936	2.11944454023328	0.026027932327215
SPRY4-AS1	4.85912637062286	1.98218020962736	11.9116864203388	0.000549243891876614
AC132192.2	1.47266926844205	1.03780552738596	2.08975064882949	0.0301749584407654
AL390066.2	3.87695165476204	1.33552643283044	11.2545538327585	0.012700446487091
AC012676.1	1.70522393048982	1.06649355469741	2.72649435180145	0.0258265221313883
AC068790.7	1.97970294387201	1.00254188005314	3.90928680781671	0.0491513127587395
AL442125.2	1.88827768621796	1.09285613103878	3.26263679088254	0.022714636426009
AL354760.1	1.65978500880051	1.03553092100974	2.66036119206622	0.035290108414471
AL031670.1	1.7216202137039	1.00087979637763	2.96137075696905	0.0496296981864755
AC016737.1	1.89508997272213	1.24708836359384	2.87980074993435	0.00275162015047266
EIF3J-DT	1.50140175567033	1.01647694978091	2.21766684666665	0.0411432978060259
WARS2-AS1	1.68836763330349	1.10695475721165	2.57515968617116	0.0150267408362319
SDCBP2-AS1	1.90501785159421	1.06794787146764	3.39819303156185	0.0290659426033442
AC026369.2	2.30637201798165	1.30867800017938	4.06467586724895	0.00384697299587633
LINC01775	2.18702599906296	1.12246974377847	4.26121305014108	0.0214797085400387
AC145207.5	2.47676726893416	1.47653565052835	4.15457364830205	0.000589077988744125
AC079385.3	2.51521200888124	1.12179369261093	5.63944287732284	0.0251595432888743
TRBV11-2	0.58244535807781	0.34511524080052	0.982983522719803	0.0429455804962356
AP002907.1	2.41833286670671	1.13882204771658	5.13542380560708	0.0215455523632364
AL049840.5	1.59483124056551	1.12009890126924	2.27076973560245	0.00962371062100096
LYRM4-AS1	1.78179644270943	1.12364326294154	2.82545062828998	0.0140671262582966
RNF216P1	1.73445933179328	1.11336832183406	2.7020251202128	0.0149016142749877
SNHG1	1.3278090249729	1.01271701864985	1.74093727500502	0.0402286084272489
AL161729.4	1.99397855834788	1.27545136475901	3.11728898569356	0.0024685890174551
AC116025.2	1.84811487736958	1.34063631077206	2.54769214626731	0.000177028309679836
AC026367.3	1.89220866055867	1.28735950428676	2.78123834342367	0.00117300743894394
AL390728.6	1.38983075656563	1.10668089186831	1.74542593631917	0.00462526910117598
SLC25A21-AS1	1.68533543303976	1.18370065934433	2.39955557972963	0.00378565681143062
AC211476.2	2.72035278417475	1.10672903662867	6.68665863589361	0.0291860192140119
LINC01446	2.08148802955585	1.40062669503786	3.0933241759091	0.000286923321632673
AC009902.2	1.89789357104337	1.08440111412961	3.32164912049072	0.0248517220333379
GPRC5D-AS1	1.76295972714076	1.10841698717962	2.80402324708921	0.0166339121377803
AC120114.1	1.72432674067249	1.02769339942038	2.89318069988105	0.0390728238944517
AL121832.3	2.24583876145165	1.10872650059735	4.54917577934796	0.0246687727761442
C3orf35	7.49206837558834	2.01348040257021	27.8776433447475	0.00266543887101831
AC099850.1	2.02565350069789	1.34020845441099	3.06166707976256	0.00080989379778338
LENG8-AS1	1.67958835145734	1.13180807097359	2.49248711216958	0.0100312703694431
NRSN2-AS1	2.17209293734243	1.3246782717288	3.56161026352125	0.00210969793407202
FOXD2-AS1	1.43867416427873	1.13229056547897	1.82796131493648	0.00291274499825513
AC005393.1	1.43925758858617	1.01839096685001	2.03405418324765	0.039091301062845
AC091057.1	1.62490644112921	1.07727542802667	2.45092468808993	0.0206176005081317
AP000944.7	3.53445888951209	1.85977394862084	6.7171602499944	0.000116278426459363
CDKN2A-DT	2.84202920703194	1.21907087116946	6.62564433671862	0.0155781205784651
AC021851.1	3.41442940865535	1.80410946334604	6.46209580047772	0.000161401667670411
AL353759.1	3.64564280414452	1.20175100260671	11.0594552670079	0.0223396929768882
AL590652.1	2.51284019319504	1.1669698238787	5.41090755504644	0.0185457806397502
AC073254.1	2.53755132083783	1.26798046655452	5.07828541190617	0.008520703190167
TRAPPC12-AS1	1.52872077415854	1.09039689440437	2.14324455373699	0.0138180625758685
ITPR1-DT	2.39683917414624	1.34364412440229	4.27556517562087	0.00307365687282011
AL049840.4	2.30986147926522	1.24892266631554	4.27204998139196	0.00761981015288972
AC011815.1	2.2876105681343	1.25156430210743	4.18129703973495	0.00716262034438219
ZNF775-AS1	1.86778564975881	1.01083876551784	3.45121630911905	0.0461107596462653
AC010761.1	1.63031223408947	1.04054554177118	2.55435045745099	0.0328879697847121
WAC-AS1	1.99589821488281	1.31996632863043	3.01796310842693	0.00105348832523197
AC005332.3	1.5746123520094	1.19472610423734	2.0752907719241	0.00126861185245266
BBOX1-AS1	1.39660362399257	1.08944839262886	1.79035711626743	0.00838849687995289
AC090912.3	3.13287466232303	1.08071995609328	9.08181957267244	0.0354731295016419
TFAP2A-AS2	1.88168232148747	1.00032707135557	3.53957066682236	0.0498815434291251
AL049539.1	1.98711502897205	1.04405464669709	3.78201098080284	0.0365048754229142
AC093227.1	2.49106613924519	1.07806093596577	5.75608511826365	0.032691061859772
CCNT2-AS1	2.13935984940725	1.08350957785546	4.22410715954591	0.0284490731092272
SNHG30	1.48770191376361	1.0774205130105	2.05421834603065	0.0158250236132087
AC093227.3	4.56667112588916	1.19896025731695	17.3938085476646	0.026020851447602
AL355488.1	1.44585845336826	1.09388966932993	1.9110763414166	0.00958461930985798
SNHG3	1.40988385780225	1.11868911684542	1.77687658041822	0.00361257899314017
AL358115.1	3.1961691780597	1.2947655396848	7.88984345170765	0.0117260724724952
AC006026.3	1.37222315345201	1.03956059753612	1.811338739976	0.025492271319899
AL442125.1	6.79314668849472	2.43625108934089	18.9417429645527	0.00025033870165059
SCAT2	1.49836604889495	1.09467820697807	2.05092309517955	0.0115775853362859
AC092614.1	2.71899707828139	1.4583235091563	5.06948222756131	0.00164977212204658
AC063948.1	1.78873869194424	1.15867016096018	2.76142962498224	0.00867276031080575
LINC01036	1.94266692189268	1.44730764907066	2.60756914526038	9.79580414738937e-06
AC005730.3	2.3372692258985	1.27061492005951	4.29935722309662	0.00633059700690098
AL359513.1	1.76200954354684	1.25441562307771	2.47499917446245	0.00108520579268722
AC010615.2	1.55864323380922	1.02830535413215	2.36249740462508	0.0364831520653353
BACE1-AS	2.17952805197102	1.21678331628151	3.90401681693469	0.00880038492914431
SUGT1-DT	1.6910347962789	1.0596875361253	2.6985300711208	0.0275886842135865
DLEU1	4.38191738454445	1.67706077930307	11.4493166866333	0.0025690651739523
SBF2-AS1	2.19964038167141	1.39641379617379	3.46488828879872	0.000673243236749065
AL513320.1	1.92977835479815	1.20712185457265	3.08506095266233	0.00602641332311723
SNHG4	1.70317366425216	1.29710023768667	2.23637344772644	0.000127151404197454
AC244033.2	1.48020898140571	1.05270589560907	2.08132075423256	0.0241117184194879
KDM4A-AS1	2.92445992384082	1.61644076734717	5.29092436847345	0.000388896692153598
AC145423.2	2.40109189583816	1.34274914501092	4.29361084583884	0.00313857775509108
AL390067.1	3.07286438112386	1.13793677292825	8.29790874978173	0.0267663434144343
AC109454.2	2.0448455552072	1.11348053871443	3.75524600499824	0.0210788133653957
AC004816.1	1.79789074680749	1.33649626153712	2.41857102820351	0.000105797760707789
AC010969.2	1.93096827435146	1.21236156107092	3.07551690541739	0.00559092400035119
AC007552.2	3.86729365976724	1.66864123627303	8.96295736061309	0.00161128440984798
SOS1-IT1	1.77840572524064	1.08291156693022	2.92057728456461	0.0229253348045978
LINC00909	1.58002145240014	1.03454780367976	2.41310046878938	0.0342461451407645
AL137060.3	4.38655620343426	1.33921898915887	14.3679827434144	0.0145869319735495
AC009121.3	2.11774659696074	1.22719405455343	3.65455702160393	0.00703065963324534
SNHG20	2.08404657360113	1.33152340384439	3.26186540048693	0.00131520404271856
AC126118.1	1.81603081370391	1.07974719403934	3.05438896672135	0.0244996995968312
AC087175.1	2.90816587716882	1.6859695104757	5.01635926188419	0.000124134995857031
AL133215.2	2.23837278160764	1.41285503007579	3.54623270101049	0.00059890603366785
AC097641.2	2.05723202541571	1.06289969011238	3.9817526016482	0.0322727962603739
AC007285.1	5.29394994318903	1.90389722598709	14.7202830165693	0.00140304118672548
STX18-AS1	3.62532064724753	1.2631807197086	10.4046472450839	0.0166526656164821
MIR4435-2HG	2.43484180443558	1.25246243355074	4.73343906676699	0.00869885779935704
DDX11-AS1	3.59824257207552	1.67316584291885	7.7382344746591	0.00104753199115603
AC005332.5	1.61705097185407	1.17523753662895	2.22495773328907	0.00316095728878813
AC005005.3	2.64638605569394	1.24856060569798	5.60914634324562	0.0111118581442514
LINC01694	1.92907273900952	1.18796263203427	3.13252414852248	0.00790031702360086
AP000640.1	4.32012556906867	1.10410670175077	16.9036968102145	0.0355317181466236
LINC01376	3.12782249016959	1.12027665361894	8.73290851720135	0.0294980110924308
AC068989.1	2.21135953802871	1.04606335511416	4.67477517735709	0.0377208962558995
LINC00653	1.975835156704	1.2504673544326	3.12197239906271	0.00352754843282735
AC011921.1	2.09534757801387	1.10948895598841	3.95721061394186	0.0225933258113895
ZFPM2-AS1	1.43150554391882	1.2218972222374	1.67707077565659	8.95849357925307e-06
AC104024.4	4.23894864821234	1.5098419287058	11.9010376520564	0.00610283453589436
AL117335.1	1.6552562169115	1.12336204193393	2.43899387850718	0.0108298804548649
PPP1R14B-AS1	3.66557923496623	1.28606163986975	10.4477660411179	0.015067823776738
DANCR	1.27716236772649	1.01137331236433	1.61280082596163	0.0398829093467974
AL603839.2	2.16956205915492	1.30088452577267	3.61830695597582	0.00299808279854969
AP000880.1	2.71594159897891	1.60157978914862	4.60566424416813	0.000209055170220786
SLC16A1-AS1	2.5316595268849	1.50854410848567	4.24866593161865	0.000437391126732294
AC124283.2	1.58595390948737	1.04201930822341	2.41382264528924	0.0313949159350546
AL359921.2	1.5052201476079	1.0755192874127	2.10659884883621	0.0171036219321641
AP000866.2	1.86189684290745	1.13349486863376	3.05838160326849	0.014095321962293
AL031705.1	2.37879454991901	1.0550027158809	5.36364828786206	0.0367043774622478
AC009271.1	1.60410509884757	1.07870098013879	2.38541840187974	0.0195876291683139
SCAMP1-AS1	1.86262176027121	1.13196253442759	3.0649069349192	0.014374330025569
FAM182B	4.26396074273051	2.26296341238408	8.03431514449121	7.2384174254864e-06
AC010996.1	2.70340008807993	1.2852466834508	5.68635743654136	0.00875566046503963
AC100778.2	2.05291717695242	1.17017070557067	3.60158472209484	0.0121447277870192
AL117336.2	2.13117664924375	1.47879006425514	3.07137167071079	4.9461090137959e-05
AC012313.8	12.8271000443983	3.04150258771874	54.0964509494006	0.000511228536129878
AP000873.2	2.10839393082244	1.16115281076139	3.82837205088796	0.0142502911270884
AC012456.2	2.0159453051756	1.13558531060176	3.57880243387963	0.0166582072992957
ACAP2-IT1	2.518462561326	1.11812599333314	5.67257510389617	0.0257826061842649
AC016065.1	2.45847388021619	1.4913739662685	4.05270170755891	0.00041991136618447
RPP38-DT	5.09290760807483	1.16494794053148	22.2651219011152	0.0305554112325766
AL365295.1	11.0726456650248	3.94726101372774	31.0603939280437	4.90128816737201e-06
AC048344.4	2.57015509293745	1.38446316266909	4.77130586054545	0.00278439050666712
AL359878.1	16.058358687072	3.25539891570692	79.213297786168	0.000650762870364271
AL513128.3	2.57096359110667	1.38939089171592	4.75737521111343	0.00263554431653363
AC019080.1	8.11832244051945	2.42126635136192	27.2201194268321	0.00069247740868306
AC046143.2	1.41813343663021	1.04718547678261	1.92048351383514	0.0239474805447345
AC092667.1	2.79813102494286	1.18776560744998	6.59182012312773	0.0185949008456797
AC022137.3	5.26662170251691	1.34015934307539	20.697019575128	0.0173472228970282
AL163953.1	1.54946334785737	1.1991270173073	2.00215375994494	0.000812331943895418
LINC00339	2.45411272025378	1.09916402083018	5.47931803586747	0.0284749782534321
ZNF529-AS1	1.59539096223052	1.00749533477408	2.52633658391834	0.0463924489055838
AC145285.2	2.5948507248529	1.46853706259691	4.58500534699668	0.00102712242540053
AL133370.1	1.29416985943892	1.03571618224096	1.61711833202825	0.0232859627421629
LINC01978	2.69854134976169	1.48833090275098	4.89281342133906	0.00107646471462143
AC099778.1	2.11066582018055	1.06767812917637	4.17252173922027	0.0316903266093146
BACH1-IT1	2.30388121678638	1.25456683476776	4.23083769948666	0.00711771851624246
STAM-AS1	3.0970395580359	1.04428949318935	9.18486117747431	0.0415402994344346
AL928654.1	1.68462771454113	1.13508453621981	2.50022834955659	0.00962732039019616
AP001626.1	2.08165759739795	1.1673785569991	3.71199070500652	0.0129776516754544
AC012254.1	1.84623403481865	1.15595201202233	2.94872111979757	0.0102697848142789
AP000525.1	1.68289981401418	1.18886442585699	2.3822327612902	0.00332847189948928
LINC02109	1.8157797520676	1.11546137147643	2.95577793398139	0.0164175721628251
DLEU2	1.90125703429871	1.10367317189449	3.27522531354588	0.0205883436328354
JMJD1C-AS1	2.51659474502082	1.19705804492882	5.29067837394888	0.0149160655707286
CLCA4-AS1	2.37405094623102	1.33613636709941	4.21822056047747	0.00319793815592192
BCDIN3D-AS1	14.6024122862967	3.50280767412595	60.8741513712129	0.00023235086052379
AC124798.1	1.29791478522989	1.02614816640227	1.64165648282996	0.0296081624133356
AC020663.3	3.51409589579002	1.29515500296423	9.5346656859954	0.0135942923108218
AL078600.1	11.0824001494242	1.85421180069814	66.2381681670426	0.00836804830990343
THUMPD3-AS1	2.10208323169235	1.35538209786358	3.26015366436314	0.000906463054590473
AC012442.1	2.53337687273151	1.5556480362849	4.12561082558106	0.000186986814444013
AC114956.1	2.03664411271061	1.00004305490837	4.14774066124468	0.0499861337127735
AC011416.3	3.650684466427	1.79927764848723	7.40713757246785	0.000334362660035503
AC020915.2	1.55917578123567	1.03250062481394	2.35450619434729	0.0346819631343385
Z98200.1	2.13197811384724	1.18229565286809	3.84449580517131	0.0118479914507707
AC012435.3	2.78991591729942	1.33383670328712	5.83552005010701	0.00642944943343536
LRP4-AS1	13.2795408751517	3.56502868885973	49.4655783292528	0.000115952951401726
KIF9-AS1	2.95595838136838	1.05082254106208	8.31509566168112	0.0399845804167292
RBPMS-AS1	1.57833868439975	1.04770617918223	2.37772101775438	0.029045305444693
AC005229.4	1.66274509019195	1.12336896581864	2.46109810674954	0.0110406403878656
FIRRE	2.98999635839661	1.58532967020424	5.63925497090658	0.00071596294848219
CENATAC-DT	1.69044134943353	1.21731680212139	2.34745133797119	0.00172545577784763
KDM2B-DT	2.02661182238481	1.03488499994794	3.96870713058597	0.0394019459000214
HCG15	1.94373442823403	1.25812429634423	3.00296523839531	0.00274814588573493
LINC01011	1.68002171823694	1.08835600127361	2.59333616063576	0.0191700268162668
Z95115.1	1.51097206612998	1.13236243667431	2.01617124578087	0.00503776055339752
AC092650.1	5.13393333175942	1.06634458490916	24.7174054503177	0.0413431128102802
AL049840.3	2.8635922360906	1.26134453479682	6.50112659022164	0.0119037435991708
AC074044.1	2.84592903857804	1.04928929214043	7.71885518444588	0.0399298360390711
AL499602.1	1.20679790465786	1.00380998334272	1.45083353110005	0.0454534381442269
LINC00221	1.28527875165885	1.0694242646996	1.54470169042757	0.00746195409476928
AL136169.1	1.80717445092281	1.08287007844694	3.01594767559938	0.0235344395623203
CDKN2B-AS1	3.08949184941055	1.11193207975018	8.58412133384863	0.0305060925393024
AC138904.1	2.06348208362923	1.3028422846492	3.26820702676635	0.00201830938313805
MYLK-AS1	3.20088864769219	1.33671539567094	7.66482391697307	0.00901816251568136
AC027601.5	2.07682162961279	1.02241267350822	4.21863714426346	0.0432522538463886
TM4SF19-AS1	2.62764325783715	1.17015721591449	5.90049695592491	0.0192483314831063
