# Supplementary material for: A novel necroptosis-related lncRNA signature predicts the prognosis and immune microenvironment of hepatocellular carcinoma
Source: Front Genet. 2022 Oct 4;13:985191. doi: 10.3389/fgene.2022.985191 (PMC9576851; doi:10.3389/fgene.2022.985191)
Supplement: Supplementary file 2 [file DataSheet1.zip]

Archive with 4 entries (2 files):
- Publicly  data/
- Publicly  data/Publicly  data/
- Publicly  data/Publicly  data/gdc_download_20220523_022629.005977.tar.gz
- Publicly  data/Publicly  data/gdc_download_20220523_022932.370778.tar.gz
